# Supplementary material for: High-order direct modulation terahertz communications with a wideband time-coding metachip modulator
Source: Sci Adv. 2024 Nov 22;10(47):eadq8693. doi: 10.1126/sciadv.adq8693 (PMC11801051; doi:10.1126/sciadv.adq8693)
Supplement: Supplementary file 2 — Movie S1 [file sciadv.adq8693_movie_s1.zip]

Archive with 1 entries (1 files):
- adq8693_movie_s1.mp4
